# Supplementary material for: Design and Characterization of an Equibiaxial Multi-Electrode Dielectric Elastomer Actuator
Source: Materials (Basel). 2025 Apr 8;18(8):1693. doi: 10.3390/ma18081693 (PMC12028905; doi:10.3390/ma18081693)
Supplement: Supplementary file 1 [file materials-18-01693-s001.zip]

Archive with 1 entries (1 files):
- materials-3531497-supplementary.pdf
